# Supplementary material for: Mechanism of C-N bonds formation in electrocatalytic urea production revealed by ab initio molecular dynamics simulation
Source: Nat Commun. 2022 Sep 17;13:5471. doi: 10.1038/s41467-022-33258-0 (PMC9482648; doi:10.1038/s41467-022-33258-0)
Supplement: Supplementary file 2 — Source Data [file 41467_2022_33258_MOESM2_ESM.xlsx]

## Sheet: figure_2a
id	Average	error
1	0.562333	0.0320832
2	0.81	0.0439659
3	1.75133	0.113931
4	0.511	0.0782496
5	0.739	0.0736546
6	1.38	0.155087
7	1.08833	0.140962
8	0.836667	0.0439811
9	1.35633	0.0369098
10	0.467	0.0903161
11	1.25167	0.253246
12	0.207667	0.0903346
13	0.496	0.0383536
14	1.14667	0.0725282
15	0.410267	0.0569562
16	1.33333	0.237984
17	1.341	0.24511
18	0.88	0.149523
19	0.847	0.161081
20	1.21567	0.028006
21	0.622333	0.114352
22	1.22967	0.19708
23	0.667	0.0457384

## Sheet: figure_3a
average	error
0.95	0.11	*HNO	CP
0.84	0.04	*HNO	ER
1.36	0.04	*HNO	LH
0.47	0.09	*HNO	ER
1.25	0.25	*HNO	LH
0.82	0.08	*N	CP
0.21	0.09	*N	ER
0.66	0.09	*NH	CP
0.85	0.16	*NH	ER
1.22	0.03	*NH	LH
1.15	0.14	*NH\-(2)	CP
0.62	0.11	*NH\-(2)	ER
1.23	0.2	*NH\-(2)	LH
0.64	0.09	*NO	CP
0.56	0.03	*NO	ER
0.51	0.08	*NO	LH
1.75	0.11	*NO	ER
0.66	0.14	*NOH	CP
1.38	0.15	*NOH	ER
1.09	0.14	*NOH	LH
0.74	0.07	*NOH	ER

## Sheet: figure_4a
average	error
0.51	0.08	*NH	CP
0.85	0.16	*NH	ER
1.22	0.03	*NH	LH
1.68	0.17	*NH\-(2)	CP
0.62	0.11	*NH\-(2)	ER
1.23	0.2	*NH\-(2)	LH
1.04	0.12	*NO	CP
0.56	0.03	*NO	ER
0.51	0.08	*NO	LH
0.82	0.08	*NOH	CP
0.74	0.07	*NOH	ER
1.09	0.14	*NOH	LH
1.38	0.15	*NOH	ER

## Sheet: figure_5a
Average	Error
0.217015	0.00960019
0.23882	0.0404769
0.22171	0.02431
0.543	0.0139605
0.2361	0.087406

## Sheet: figure_5b
z direction-high	probability	z direction-low	probability
1.53498	0.000643459	0.82339	0.000643656
1.54477	0.000160865	0.83389	0.000965484
1.54967	0.00032173	0.83914	0.000321828
1.55456	0.000160865	0.84439	0.000160914
1.55945	0.000160865	0.84964	0.000482742
1.56435	0.00032173	0.85489	0.000965484
1.56924	0	0.86013	0.00113
1.57414	0.00032173	0.86538	0.000321828
1.57903	0.000160865	0.87064	0.000482742
1.58393	0.000160865	0.87589	0.00113
1.58882	0.000160865	0.88114	0.00080457
1.59371	0.000160865	0.88639	0.00080457
1.59861	0.000160865	0.89164	0.000643656
1.6035	0.000160865	0.89689	0.000643656
1.6084	0	0.90213	0.000643656
1.61329	0.000160865	0.90738	0.00113
1.61819	0.000160865	0.91263	0.000482742
1.62308	0	0.91788	0.00129
1.62797	0.000160865	0.92313	0.00113
1.63287	0.00032173	0.92838	0.00145
1.63776	0.00032173	0.93363	0.000321828
1.64266	0.000643459	0.93888	0.000321828
1.64755	0.00113	0.94413	0.000482742
1.65245	0.000804324	0.94938	0.000321828
1.65734	0.000804324	0.95463	0.000482742
1.66223	0.00129	0.95988	0.000321828
1.66713	0.00177	0.96513	0.000321828
1.67202	0.00113	0.97038	0.000482742
1.67692	0.000482594	0.97563	0.000321828
1.68181	0.000965189	0.98088	0.000643656
1.68671	0.00177	0.98613	0.000321828
1.6916	0.00113	0.99138	0.000643656
1.69649	0.00113	0.99663	0.000482742
1.70139	0.000804324	1.00188	0.00113
1.70628	0.000965189	1.00713	0.00113
1.71118	0.00145	1.01238	0
1.71607	0.000965189	1.01763	0
1.72097	0.00177	1.02288	0
1.72586	0.00161	1.02813	0
1.73075	0.00129	1.03338	0
1.73565	0.00241	1.03863	0
1.74054	0.00129	1.04388	0
1.74544	0.00306	1.04913	0
1.75033	0.00145	1.05438	0
1.75523	0.00273	1.05963	0
1.76012	0.00354	1.06488	0
1.76501	0.0029	1.07013	0
1.76991	0.00257	1.07538	0
1.7748	0.00418	1.08063	0
1.7797	0.00354	1.08588	0
1.78459	0.00338	1.09113	0
1.78949	0.00627	1.09638	0
1.79438	0.00434	1.10163	0
1.79927	0.00643	1.10688	0
1.80417	0.00483	1.11213	0
1.80906	0.00836	1.11738	0
1.81396	0.0074	1.12263	0
1.81885	0.00643	1.12788	0
1.82375	0.00949	1.13313	0
1.82864	0.00949	1.13838	0
1.83353	0.00949	1.14363	0
1.83843	0.01383	1.14888	0
1.84332	0.01094	1.15413	0
1.84822	0.01142	1.15938	0
1.85311	0.01335	1.16463	0
1.85801	0.01416	1.16988	0
1.8629	0.01528	1.17513	0
1.86779	0.01898	1.18038	0
1.87269	0.01705	1.18563	0
1.87758	0.01705	1.19088	0
1.88248	0.01753	1.19613	0
1.88737	0.02284	1.20138	0
1.89227	0.02509	1.20663	0
1.89716	0.02107	1.21188	0
1.90205	0.02445	1.21713	0
1.90695	0.02477	1.22238	0
1.91184	0.02751	1.22763	0
1.91674	0.03024	1.23288	0
1.92163	0.02879	1.23813	0
1.92653	0.0304	1.24338	0
1.93142	0.03056	1.24863	0
1.93631	0.03507	1.25388	0
1.94121	0.03507	1.25913	0
1.9461	0.04231	1.26438	0
1.951	0.04263	1.26963	0
1.95589	0.0407	1.27488	0
1.96079	0.04601	1.28013	0
1.96568	0.04569	1.28538	0
1.97057	0.04939	1.29063	0
1.97547	0.04601	1.29588	0
1.98036	0.05083	1.30113	0
1.98526	0.0592	1.30638	0
1.99015	0.05743	1.31163	0
1.99505	0.06065	1.31688	0
1.99994	0.06225	1.32213	0
2.00483	0.06805	1.32738	0
2.00973	0.07207	1.33263	0
2.01462	0.07352	1.33788	0
2.01952	0.07416	1.34313	0
2.02441	0.074	1.34838	0
2.02931	0.07705	1.35363	0
2.0342	0.07319	1.35888	0
2.03909	0.08703	1.36413	0
2.04399	0.08494	1.36938	0
2.04888	0.0851	1.37463	0
2.05378	0.08091	1.37988	0
2.05867	0.08108	1.38513	0
2.06357	0.08671	1.39038	0
2.06846	0.0888	1.39563	0
2.07335	0.09073	1.40088	0
2.07825	0.09218	1.40613	0
2.08314	0.08912	1.41138	0
2.08804	0.08848	1.41663	0
2.09293	0.10328	1.42188	0
2.09783	0.09411	1.42713	0
2.10272	0.09925	1.43238	0
2.10761	0.09781	1.43763	0
2.11251	0.10151	1.44288	0
2.1174	0.10344	1.44813	0
2.1223	0.10167	1.45338	0
2.12719	0.10199	1.45863	0
2.13209	0.10038	1.46388	0
2.13698	0.09877	1.46913	0
2.14187	0.09716	1.47438	0
2.14677	0.09427	1.47963	0
2.15166	0.09748	1.48488	0
2.15656	0.10392	1.49013	0
2.16145	0.09974	1.49538	0
2.16635	0.10392	1.50063	0
2.17124	0.09234	1.50588	0
2.17613	0.0888	1.51113	0
2.18103	0.09636	1.51638	0
2.18592	0.10328	1.52163	0
2.19082	0.09073	1.52688	0
2.19571	0.09909	1.53213	0
2.20061	0.08976	1.53738	0
2.2055	0.09089	1.54263	0
2.21039	0.08413	1.54788	0
2.21529	0.08703	1.55313	0
2.22018	0.09362	1.55838	0
2.22508	0.09073	1.56363	0
2.22997	0.08252	1.56888	0
2.23487	0.09362	1.57413	0
2.23976	0.08606	1.57938	0
2.24465	0.0859	1.58463	0
2.24955	0.08091	1.58988	0
2.25444	0.08188	1.59513	0
2.25934	0.07786	1.60038	0
2.26423	0.07947	1.60563	0
2.26913	0.08188	1.61088	0
2.27402	0.07561	1.61613	0
2.27891	0.06676	1.62138	0
2.28381	0.06756	1.62663	0
2.2887	0.07561	1.63188	0
2.2936	0.06595	1.63713	0
2.29849	0.07094	1.64238	0
2.30339	0.06338	1.64763	0.000482742
2.30828	0.06467	1.65288	0.000643656
2.31317	0.06097	1.65813	0.000965484
2.31807	0.05679	1.66338	0.000482742
2.32296	0.05325	1.66863	0.000643656
2.32786	0.05743	1.67388	0.000482742
2.33275	0.05502	1.67913	0.00113
2.33765	0.05099	1.68438	0.000965484
2.34254	0.0526	1.68963	0.00129
2.34743	0.05067	1.69488	0.00161
2.35233	0.05051	1.70013	0.00145
2.35722	0.04987	1.70538	0.000643656
2.36212	0.04617	1.71063	0.000965484
2.36701	0.04311	1.71588	0.00177
2.37191	0.04166	1.72113	0.00177
2.3768	0.0452	1.72638	0.00129
2.38169	0.04826	1.73163	0.00113
2.38659	0.04649	1.73688	0.00129
2.39148	0.04552	1.74213	0.0029
2.39638	0.04746	1.74738	0.00274
2.40127	0.04295	1.75263	0.00274
2.40617	0.04585	1.75788	0.00338
2.41106	0.04392	1.76313	0.00322
2.41595	0.04182	1.76838	0.00322
2.42085	0.04199	1.77363	0.00257
2.42574	0.03941	1.77888	0.00338
2.43064	0.03829	1.78413	0.0037
2.43553	0.04376	1.78938	0.00354
2.44043	0.03764	1.79463	0.00274
2.44532	0.03989	1.79988	0.00579
2.45021	0.04199	1.80513	0.00676
2.45511	0.04408	1.81038	0.00837
2.46	0.03941	1.81563	0.00917
2.4649	0.04376	1.82088	0.00965
2.46979	0.04182	1.82613	0.00708
2.47469	0.04182	1.83138	0.00869
2.47958	0.04134	1.83663	0.00756
2.48447	0.05148	1.84188	0.00821
2.48937	0.05357	1.84713	0.00772
2.49426	0.04633	1.85238	0.00998
2.49916	0.05196	1.85763	0.01207
2.50405	0.05196	1.86288	0.01159
2.50895	0.05051	1.86813	0.01078
2.51384	0.05469	1.87338	0.01142
2.51873	0.05502	1.87863	0.01014
2.52363	0.05759	1.88388	0.01046
2.52852	0.05357	1.88913	0.01384
2.53342	0.06	1.89438	0.01722
2.53831	0.06209	1.89963	0.01834
2.54321	0.05839	1.90488	0.01513
2.5481	0.06274	1.91013	0.01883
2.55299	0.06322	1.91538	0.0177
2.55789	0.07207	1.92063	0.01979
2.56278	0.07319	1.92588	0.01818
2.56768	0.06982	1.93113	0.01963
2.57257	0.07142	1.93638	0.01593
2.57747	0.07931	1.94163	0.01931
2.58236	0.07931	1.94688	0.02124
2.58725	0.07464	1.95213	0.01722
2.59215	0.06949	1.95738	0.02205
2.59704	0.07464	1.96263	0.02221
2.60194	0.07931	1.96788	0.02269
2.60683	0.08928	1.97313	0.02253
2.61173	0.10054	1.97838	0.02301
2.61662	0.09845	1.98363	0.02848
2.62151	0.10891	1.98888	0.02655
2.62641	0.09748	1.99413	0.02913
2.6313	0.09346	1.99938	0.02478
2.6362	0.09491	2.00463	0.02832
2.64109	0.10891	2.00988	0.02784
2.64599	0.10344	2.01513	0.02462
2.65088	0.11582	2.02038	0.03025
2.65577	0.10891	2.02563	0.03106
2.66067	0.10987	2.03088	0.03202
2.66556	0.11727	2.03613	0.02655
2.67046	0.1229	2.04138	0.03138
2.67535	0.11759	2.04663	0.02848
2.68025	0.1147	2.05188	0.03508
2.68514	0.11389	2.05713	0.02542
2.69003	0.11116	2.06238	0.03379
2.69493	0.11244	2.06763	0.02832
2.69982	0.12435	2.07288	0.03234
2.70472	0.11373	2.07813	0.02977
2.70961	0.11357	2.08338	0.03299
2.71451	0.11904	2.08863	0.0325
2.7194	0.12049	2.09388	0.02929
2.72429	0.11518	2.09913	0.02961
2.72919	0.11968	2.10438	0.03073
2.73408	0.12049	2.10963	0.03186
2.73898	0.12354	2.11488	0.0325
2.74387	0.12403	2.12013	0.03444
2.74877	0.11824	2.12538	0.03411
2.75366	0.1118	2.13063	0.0251
2.75855	0.12708	2.13588	0.03331
2.76345	0.11631	2.14113	0.02929
2.76834	0.10714	2.14638	0.03057
2.77324	0.1147	2.15163	0.03411
2.77813	0.11341	2.15688	0.03427
2.78303	0.10778	2.16213	0.03202
2.78792	0.10665	2.16738	0.0309
2.79281	0.09668	2.17263	0.03427
2.79771	0.10408	2.17788	0.02929
2.8026	0.09008	2.18313	0.03186
2.8075	0.09781	2.18838	0.03202
2.81239	0.09732	2.19363	0.03122
2.81729	0.09652	2.19888	0.03524
2.82218	0.09555	2.20413	0.02848
2.82707	0.09025	2.20938	0.02929
2.83197	0.08558	2.21463	0.03057
2.83686	0.0785	2.21988	0.03331
2.84176	0.07689	2.22513	0.03202
2.84665	0.07512	2.23038	0.03492
2.85155	0.07384	2.23563	0.03057
2.85644	0.07448	2.24088	0.03057
2.86133	0.07014	2.24613	0.03476
2.86623	0.07866	2.25138	0.03218
2.87112	0.0785	2.25662	0.03267
2.87602	0.07223	2.26187	0.04425
2.88091	0.06965	2.26713	0.03508
2.88581	0.06933	2.27238	0.04506
2.8907	0.05984	2.27763	0.04683
2.89559	0.05518	2.28288	0.04956
2.90049	0.0629	2.28813	0.05004
2.90538	0.0555	2.29338	0.05407
2.91028	0.05132	2.29863	0.05021
2.91517	0.05132	2.30387	0.0486
2.92007	0.0489	2.30912	0.04844
2.92496	0.04665	2.31438	0.04634
2.92985	0.04633	2.31963	0.04586
2.93475	0.0415	2.32488	0.05809
2.93964	0.04778	2.33013	0.04892
2.94454	0.0407	2.33538	0.05616
2.94943	0.03732	2.34063	0.05793
2.95433	0.03877	2.34588	0.06565
2.95922	0.03861	2.35112	0.06742
2.96411	0.03909	2.35637	0.06984
2.96901	0.0333	2.36163	0.07466
2.9739	0.03459	2.36688	0.07418
2.9788	0.03233	2.37213	0.07161
2.98369	0.04086	2.37738	0.06951
2.98859	0.03153	2.38263	0.08738
2.99348	0.03652	2.38788	0.0848
2.99837	0.03233	2.39313	0.08963
3.00327	0.03491	2.39837	0.09204
3.00816	0.03137	2.40362	0.09751
3.01306	0.0304	2.40887	0.09446
3.01795	0.03185	2.41412	0.098
3.02285	0.02622	2.41937	0.09542
3.02774	0.02558	2.42462	0.1017
3.03263	0.02944	2.42987	0.10298
3.03753	0.02381	2.43512	0.10717
3.04242	0.02236	2.44037	0.10846
3.04732	0.0259	2.44562	0.11151
3.05221	0.02638	2.45087	0.10765
3.05711	0.03169	2.45612	0.10765
3.062	0.02477	2.46137	0.12004
3.06689	0.02461	2.46662	0.11666
3.07179	0.02493	2.47187	0.11328
3.07668	0.02268	2.47712	0.1091
3.08158	0.02059	2.48237	0.11216
3.08647	0.02284	2.48762	0.11457
3.09137	0.02188	2.49287	0.11409
3.09626	0.0193	2.49812	0.10266
3.10115	0.02526	2.50337	0.10685
3.10605	0.02156	2.50862	0.09269
3.11094	0.02767	2.51387	0.10572
3.11584	0.02268	2.51912	0.10186
3.12073	0.02252	2.52437	0.1025
3.12563	0.02268	2.52962	0.10476
3.13052	0.01979	2.53487	0.11248
3.13541	0.02011	2.54012	0.11167
3.14031	0.02172	2.54537	0.10813
3.1452	0.0222	2.55062	0.10846
3.1501	0.0193	2.55587	0.11103
3.15499	0.02284	2.56112	0.11264
3.15989	0.01786	2.56637	0.09784
3.16478	0.01946	2.57162	0.0959
3.16967	0.02043	2.57687	0.10363
3.17457	0.01866	2.58212	0.09864
3.17946	0.01914	2.58737	0.10363
3.18436	0.02268	2.59262	0.09558
3.18925	0.01963	2.59787	0.0959
3.19415	0.01737	2.60312	0.10105
3.19904	0.01593	2.60837	0.1025
3.20393	0.01544	2.61362	0.10234
3.20883	0.01882	2.61887	0.09912
3.21372	0.01946	2.62412	0.09526
3.21862	0.01657	2.62937	0.09011
3.22351	0.01657	2.63462	0.0877
3.22841	0.01802	2.63987	0.0803
3.2333	0.01753	2.64512	0.08207
3.23819	0.01609	2.65037	0.07611
3.24309	0.01963	2.65562	0.07837
3.24798	0.01979	2.66087	0.07241
3.25288	0.01657	2.66612	0.07434
3.25777	0.0177	2.67137	0.07676
3.26267	0.01721	2.67662	0.07692
3.26756	0.02011	2.68187	0.08191
3.27245	0.01287	2.68712	0.08223
3.27735	0.0185	2.69237	0.07708
3.28224	0.01673	2.69762	0.07643
3.28714	0.01593	2.70287	0.0708
3.29203	0.01255	2.70812	0.07869
3.29693	0.01576	2.71337	0.07708
3.30182	0.01206	2.71862	0.06871
3.30671	0.01721	2.72387	0.07257
3.31161	0.01528	2.72912	0.08014
3.3165	0.014	2.73437	0.08512
3.3214	0.01416	2.73962	0.08368
3.32629	0.00885	2.74487	0.09124
3.33119	0.01126	2.75012	0.08255
3.33608	0.01416	2.75537	0.08834
3.34097	0.01239	2.76062	0.0782
3.34587	0.01271	2.76587	0.0885
3.35076	0.01013	2.77112	0.08368
3.35566	0.00965	2.77637	0.08593
3.36055	0.0119	2.78162	0.08834
3.36545	0.01158	2.78687	0.08609
3.37034	0.01432	2.79212	0.08963
3.37523	0.014	2.79737	0.09639
3.38013	0.0111	2.80262	0.09317
3.38502	0.01239	2.80787	0.1091
3.38992	0.01383	2.81312	0.10154
3.39481	0.01062	2.81837	0.10604
3.39971	0.01062	2.82362	0.10701
3.4046	0.00933	2.82887	0.10958
3.40949	0.01206	2.83412	0.1062
3.41439	0.00804	2.83937	0.1083
3.41928	0.01126	2.84462	0.10331
3.42418	0.01013	2.84987	0.10556
3.42907	0.00836	2.85512	0.10443
3.43397	0.00836	2.86037	0.11055
3.43886	0.00724	2.86562	0.11344
3.44375	0.00531	2.87087	0.11586
3.44865	0.0066	2.87612	0.11296
3.45354	0.00467	2.88137	0.11039
3.45844	0.00611	2.88662	0.11618
3.46333	0.00772	2.89187	0.11892
3.46823	0.00595	2.89712	0.11489
3.47312	0.00772	2.90237	0.11908
3.47801	0.00772	2.90762	0.11344
3.48291	0.00836	2.91287	0.12229
3.4878	0.0074	2.91812	0.12648
3.4927	0.0103	2.92337	0.12101
3.49759	0.00804	2.92862	0.11554
3.50249	0.0082	2.93387	0.12326
3.50738	0.0074	2.93912	0.11151
3.51227	0.00708	2.94437	0.11521
3.51717	0.00724	2.94962	0.10685
3.52206	0.00772	2.95487	0.10282
3.52696	0.00627	2.96012	0.11087
3.53185	0.00547	2.96537	0.10411
3.53675	0.00531	2.97062	0.10701
3.54164	0.00676	2.97587	0.10604
3.54653	0.00563	2.98112	0.11023
3.55143	0.00531	2.98637	0.11361
3.55632	0.00724	2.99162	0.10894
3.56122	0.00579	2.99687	0.10653
3.56611	0.0037	3.00212	0.10813
3.57101	0.00579	3.00737	0.11232
3.5759	0.00418	3.01262	0.10669
3.58079	0.00418	3.01787	0.11055
3.58569	0.00402	3.02312	0.11328
3.59058	0.0037	3.02837	0.10781
3.59548	0.00499	3.03362	0.11216
3.60037	0.00354	3.03887	0.10797
3.60527	0.00322	3.04412	0.10862
3.61016	0.00595	3.04937	0.12052
3.61505	0.00354	3.05462	0.12036
3.61995	0.00434	3.05987	0.1165
3.62484	0.00499	3.06512	0.11248
3.62974	0.00402	3.07037	0.12229
3.63463	0.00499	3.07562	0.12165
3.63953	0.0045	3.08087	0.11361
3.64442	0.0029	3.08612	0.11859
3.64931	0.00338	3.09137	0.11248
3.65421	0.0029	3.09662	0.11344
3.6591	0.00418	3.10187	0.10685
3.664	0.00402	3.10712	0.10025
3.66889	0.00499	3.11237	0.10717
3.67379	0.00627	3.11762	0.1091
3.67868	0.00595	3.12287	0.10797
3.68357	0.0066	3.12812	0.11007
3.68847	0.00499	3.13337	0.11232
3.69336	0.0066	3.13862	0.10041
3.69826	0.00579	3.14387	0.10653
3.70315	0.00547	3.14912	0.11087
3.70805	0.00386	3.15437	0.10395
3.71294	0.00499	3.15962	0.1091
3.71783	0.00499	3.16487	0.09928
3.72273	0.00338	3.17012	0.10492
3.72762	0.00499	3.17537	0.09977
3.73252	0.00322	3.18062	0.10347
3.73741	0.00499	3.18587	0.10604
3.74231	0.00467	3.19112	0.10749
3.7472	0.00338	3.19637	0.10459
3.75209	0.00467	3.20162	0.09944
3.75699	0.0045	3.20687	0.098
3.76188	0.00772	3.21212	0.09719
3.76678	0.0045	3.21737	0.09655
3.77167	0.00563	3.22262	0.10121
3.77657	0.00579	3.22787	0.10363
3.78146	0.0045	3.23312	0.10234
3.78635	0.00418	3.23837	0.09832
3.79125	0.00386	3.24362	0.10363
3.79614	0.00402	3.24887	0.08995
3.80104	0.00434	3.25412	0.09333
3.80593	0.00467	3.25937	0.0877
3.81083	0.00467	3.26462	0.09478
3.81572	0.00772	3.26987	0.08528
3.82061	0.00595	3.27512	0.09236
3.82551	0.00772	3.28037	0.09317
3.8304	0.0082	3.28562	0.08802
3.8353	0.00563	3.29087	0.08979
3.84019	0.00788	3.29612	0.08528
3.84509	0.00724	3.30137	0.08384
3.84998	0.0082	3.30662	0.08158
3.85487	0.00901	3.31187	0.08174
3.85977	0.00869	3.31712	0.0877
3.86466	0.0119	3.32237	0.08512
3.86956	0.0103	3.32762	0.08963
3.87445	0.00885	3.33287	0.08335
3.87935	0.00756	3.33812	0.07837
3.88424	0.01094	3.34337	0.07917
3.88913	0.00836	3.34862	0.07804
3.89403	0.0103	3.35387	0.07772
3.89892	0.0103	3.35912	0.08818
3.90382	0.01126	3.36437	0.07322
3.90871	0.00708	3.36962	0.08046
3.91361	0.01255	3.37487	0.07627
3.9185	0.01206	3.38012	0.07225
3.92339	0.0119	3.38537	0.06935
3.92829	0.0119	3.39062	0.07225
3.93318	0.0111	3.39587	0.06984
3.93808	0.01464	3.40112	0.06662
3.94297	0.01882	3.40637	0.06855
3.94787	0.01464	3.41162	0.06565
3.95276	0.01593	3.41687	0.06292
3.95765	0.01544	3.42212	0.0663
3.96255	0.01979	3.42737	0.06324
3.96744	0.01625	3.43262	0.05873
3.97234	0.02236	3.43787	0.05632
3.97723	0.02477	3.44312	0.05857
3.98212	0.01673	3.44837	0.05664
3.98702	0.01979	3.45362	0.06066
3.99191	0.023	3.45887	0.05535
3.99681	0.02477	3.46412	0.05439
4.0017	0.02783	3.46937	0.05037
4.0066	0.02944	3.47462	0.05552
4.01149	0.03089	3.47987	0.04554
4.01638	0.03748	3.48512	0.04232
4.02128	0.03169	3.49037	0.05037
4.02617	0.03217	3.49562	0.04988
4.03107	0.03362	3.50087	0.04506
4.03596	0.0304	3.50612	0.05165
4.04086	0.03089	3.51137	0.05053
4.04575	0.03346	3.51662	0.04795
4.05065	0.03507	3.52187	0.04586
4.05554	0.0415	3.52712	0.04007
4.06043	0.03716	3.53237	0.04409
4.06533	0.04118	3.53762	0.04473
4.07022	0.03957	3.54287	0.04329
4.07512	0.04134	3.54812	0.04103
4.08001	0.04118	3.55337	0.04554
4.08491	0.04279	3.55862	0.04135
4.0898	0.04649	3.56387	0.04119
4.09469	0.03893	3.56912	0.03846
4.09959	0.04424	3.57437	0.0391
4.10448	0.04504	3.57962	0.04168
4.10938	0.04279	3.58487	0.03331
4.11427	0.04713	3.59012	0.02768
4.11917	0.04649	3.59537	0.03202
4.12406	0.04472	3.60062	0.02784
4.12895	0.04987	3.60587	0.0288
4.13385	0.04585	3.61112	0.0309
4.13874	0.05196	3.61637	0.02929
4.14364	0.04987	3.62162	0.0346
4.14853	0.05711	3.62687	0.03138
4.15343	0.05807	3.63212	0.02929
4.15832	0.06177	3.63737	0.03057
4.16321	0.06788	3.64262	0.03025
4.16811	0.0637	3.64787	0.03202
4.173	0.05855	3.65312	0.03395
4.1779	0.06467	3.65837	0.03154
4.18279	0.06161	3.66362	0.02929
4.18769	0.07158	3.66887	0.02687
4.19258	0.06435	3.67412	0.03009
4.19747	0.07416	3.67937	0.0288
4.20237	0.07126	3.68462	0.02816
4.20726	0.07271	3.68987	0.03154
4.21216	0.06917	3.69512	0.03009
4.21705	0.07657	3.70037	0.02945
4.22194	0.08381	3.70562	0.02784
4.22684	0.07319	3.71087	0.02719
4.23173	0.0703	3.71612	0.0251
4.23663	0.07995	3.72137	0.02655
4.24152	0.07754	3.72662	0.02205
4.24642	0.07545	3.73187	0.02317
4.25131	0.08027	3.73712	0.02124
4.25621	0.07657	3.74237	0.02398
4.2611	0.07512	3.74762	0.02205
4.26599	0.07609	3.75287	0.01995
4.27089	0.0814	3.75812	0.02301
4.27578	0.08301	3.76337	0.02172
4.28068	0.08719	3.76862	0.02092
4.28557	0.08478	3.77387	0.02237
4.29047	0.08204	3.77912	0.01625
4.29536	0.08558	3.78437	0.01995
4.30025	0.07705	3.78962	0.01834
4.30515	0.0851	3.79486	0.01802
4.31004	0.08445	3.80011	0.01947
4.31494	0.08687	3.80537	0.02269
4.31983	0.0822	3.81062	0.01609
4.32473	0.08783	3.81587	0.01915
4.32962	0.08301	3.82112	0.0177
4.33451	0.09427	3.82637	0.01738
4.33941	0.08767	3.83162	0.01641
4.3443	0.08864	3.83687	0.01545
4.3492	0.09539	3.84211	0.01641
4.35409	0.09105	3.84736	0.01593
4.35899	0.09427	3.85262	0.01818
4.36388	0.09362	3.85787	0.01432
4.36877	0.10569	3.86312	0.01497
4.37367	0.10199	3.86837	0.01657
4.37856	0.097	3.87362	0.01738
4.38346	0.08751	3.87887	0.01947
4.38835	0.08494	3.88412	0.0169
4.39325	0.09443	3.88936	0.01786
4.39814	0.09073	3.89461	0.0169
4.40303	0.10585	3.89986	0.01432
4.40793	0.09427	3.90511	0.01368
4.41282	0.09958	3.91036	0.01464
4.41772	0.09781	3.91561	0.01464
4.42261	0.09877	3.92086	0.01464
4.42751	0.1073	3.92611	0.01352
4.4324	0.10408	3.93136	0.01561
4.43729	0.10537	3.93661	0.01319
4.44219	0.11357	3.94186	0.01545
4.44708	0.1044	3.94711	0.01657
4.45198	0.11824	3.95236	0.01529
4.45687	0.10762	3.95761	0.01368
4.46176	0.10408	3.96286	0.01641
4.46666	0.10633	3.96811	0.01191
4.47155	0.10022	3.97336	0.01561
4.47645	0.1044	3.97861	0.01142
4.48134	0.11968	3.98386	0.0148
4.48624	0.11132	3.98911	0.01513
4.49113	0.10408	3.99436	0.01384
4.49603	0.11888	3.99961	0.01577
4.50092	0.11743	4.00486	0.01577
4.50581	0.11228	4.01011	0.01432
4.51071	0.12194	4.01536	0.01513
4.5156	0.10649	4.02061	0.01239
4.5205	0.11566	4.02586	0.01754
4.52539	0.10858	4.03111	0.01497
4.53029	0.11228	4.03636	0.01754
4.53518	0.1229	4.04161	0.01931
4.54007	0.11566	4.04686	0.01963
4.54497	0.11196	4.05211	0.01786
4.54986	0.11727	4.05736	0.01979
4.55476	0.12097	4.06261	0.0169
4.55965	0.11566	4.06786	0.0177
4.56455	0.1147	4.07311	0.01802
4.56944	0.10778	4.07836	0.01497
4.57433	0.10794	4.08361	0.01609
4.57923	0.11035	4.08886	0.01802
4.58412	0.10665	4.09411	0.02269
4.58902	0.12081	4.09936	0.01995
4.59391	0.11389	4.10461	0.0169
4.59881	0.10794	4.10986	0.01963
4.6037	0.11196	4.11511	0.02172
4.60859	0.10939	4.12036	0.01899
4.61349	0.1147	4.12561	0.01963
4.61838	0.1155	4.13086	0.01883
4.62328	0.11534	4.13611	0.01738
4.62817	0.11373	4.14136	0.01641
4.63307	0.11437	4.14661	0.01931
4.63796	0.12113	4.15186	0.01577
4.64285	0.11824	4.15711	0.01738
4.64775	0.1192	4.16236	0.02011
4.65264	0.11244	4.16761	0.02044
4.65754	0.12017	4.17286	0.0243
4.66243	0.11614	4.17811	0.0169
4.66732	0.11856	4.18336	0.01834
4.67222	0.11293	4.18861	0.02028
4.67711	0.10842	4.19386	0.02124
4.68201	0.10907	4.19911	0.02333
4.6869	0.11035	4.20436	0.01899
4.6918	0.10649	4.20961	0.02349
4.69669	0.10553	4.21486	0.0214
4.70158	0.10118	4.22011	0.01899
4.70648	0.10521	4.22536	0.02044
4.71137	0.10086	4.23061	0.01867
4.71627	0.10118	4.23586	0.02317
4.72116	0.10585	4.24111	0.02462
4.72606	0.10263	4.24636	0.02414
4.73095	0.10118	4.25161	0.02687
4.73585	0.09764	4.25686	0.02349
4.74074	0.1044	4.26211	0.02446
4.74563	0.09298	4.26736	0.02237
4.75053	0.09781	4.27261	0.02349
4.75542	0.10102	4.27786	0.02317
4.76032	0.09539	4.28311	0.01995
4.76521	0.10167	4.28836	0.02333
4.77011	0.09073	4.29361	0.01979
4.775	0.10183	4.29886	0.02205
4.77989	0.09378	4.30411	0.02575
4.78479	0.09089	4.30936	0.02768
4.78968	0.08864	4.31461	0.02607
4.79458	0.08992	4.31986	0.02945
4.79947	0.08671	4.32511	0.03073
4.80437	0.09025	4.33036	0.02719
4.80926	0.08783	4.33561	0.03154
4.81415	0.08751	4.34086	0.0354
4.81905	0.09073	4.34611	0.03106
4.82394	0.08831	4.35136	0.03621
4.82884	0.08301	4.35661	0.03492
4.83373	0.08671	4.36186	0.03749
4.83863	0.08815	4.36711	0.03878
4.84352	0.08011	4.37236	0.04312
4.84841	0.08461	4.37761	0.04811
4.85331	0.07657	4.38286	0.04457
4.8582	0.07738	4.38811	0.04345
4.8631	0.08091	4.39336	0.03749
4.86799	0.08172	4.39861	0.04377
4.87289	0.08236	4.40386	0.04506
4.87778	0.08124	4.40911	0.04634
4.88267	0.08349	4.41436	0.04667
4.88757	0.08091	4.41961	0.04763
4.89246	0.0896	4.42486	0.05053
4.89736	0.07963	4.43011	0.0494
4.90225	0.07786	4.43536	0.05326
4.90714	0.07255	4.44061	0.05648
4.91204	0.07802	4.44586	0.05503
4.91693	0.08011	4.45111	0.05439
4.92183	0.07561	4.45636	0.05648
4.92672	0.08108	4.46161	0.05632
4.93162	0.07593	4.46686	0.06179
4.93651	0.07593	4.47211	0.06099
4.94141	0.07722	4.47736	0.05761
4.9463	0.07239	4.48261	0.06034
4.95119	0.07046	4.48786	0.05745
4.95609	0.06982	4.49311	0.06388
4.96098	0.07078	4.49836	0.05214
4.96588	0.06676	4.50361	0.05439
4.97077	0.07722	4.50886	0.05294
4.97567	0.07014	4.51411	0.06179
4.98056	0.06467	4.51936	0.05889
4.98545	0.0666	4.52461	0.06774
4.99035	0.06756	4.52986	0.06839
4.99524	0.06547	4.53511	0.07112
5.00014	0.07046	4.54036	0.07354
5.00503	0.06885	4.54561	0.06903
5.00993	0.06531	4.55086	0.06807
5.01482	0.06145	4.55611	0.06662
5.01971	0.05872	4.56136	0.07386
5.02461	0.06097	4.56661	0.06195
5.0295	0.06499	4.57186	0.06501
5.0344	0.06595	4.57711	0.07305
5.03929	0.07158	4.58236	0.06855
5.04419	0.06113	4.58761	0.06919
5.04908	0.06338	4.59286	0.07434
5.05397	0.06322	4.59811	0.07225
5.05887	0.06579	4.60336	0.06871
5.06376	0.06949	4.60861	0.06678
5.06866	0.0666	4.61386	0.0737
5.07355	0.06531	4.61911	0.07048
5.07845	0.06788	4.62436	0.07466
5.08334	0.06692	4.62961	0.07466
5.08823	0.06628	4.63486	0.0774
5.09313	0.06306	4.64011	0.07965
5.09802	0.05904	4.64536	0.07933
5.10292	0.06435	4.65061	0.0745
5.10781	0.05952	4.65586	0.07917
5.11271	0.06177	4.66111	0.0803
5.1176	0.05807	4.66636	0.08528
5.12249	0.06049	4.67161	0.08979
5.12739	0.06209	4.67686	0.084
5.13228	0.06242	4.68211	0.08158
5.13718	0.06563	4.68736	0.07788
5.14207	0.06016	4.69261	0.07917
5.14696	0.06547	4.69786	0.08126
5.15186	0.06338	4.70311	0.07531
5.15675	0.06628	4.70836	0.0803
5.16165	0.06145	4.71361	0.08287
5.16654	0.06821	4.71886	0.07997
5.17144	0.06483	4.72411	0.08432
5.17633	0.05807	4.72936	0.08174
5.18123	0.06338	4.73461	0.08287
5.18612	0.05904	4.73986	0.07965
5.19101	0.06451	4.74511	0.08255
5.19591	0.05904	4.75036	0.07772
5.2008	0.06547	4.75561	0.0782
5.2057	0.06274	4.76086	0.08609
5.21059	0.06306	4.76611	0.07965
5.21549	0.06081	4.77136	0.0774
5.22038	0.06788	4.77661	0.08528
5.22527	0.06306	4.78186	0.09607
5.23017	0.06982	4.78711	0.09076
5.23506	0.06612	4.79236	0.08561
5.23996	0.06788	4.79761	0.08512
5.24485	0.07158	4.80286	0.0885
5.24975	0.06499	4.80811	0.0877
5.25464	0.06531	4.81336	0.09365
5.25953	0.0674	4.81861	0.09301
5.26443	0.06258	4.82386	0.09719
5.26932	0.0637	4.82911	0.1017
5.27422	0.06177	4.83436	0.0988
5.27911	0.06515	4.83961	0.09204
5.28401	0.06483	4.84486	0.09542
5.2889	0.06306	4.85011	0.09204
5.29379	0.06065	4.85536	0.09397
5.29869	0.05888	4.86061	0.09365
5.30358	0.06483	4.86586	0.09253
5.30848	0.06258	4.87111	0.08496
5.31337	0.06306	4.87636	0.08834
5.31827	0.05952	4.88161	0.09365
5.32316	0.06161	4.88686	0.08496
5.32805	0.06402	4.89211	0.09623
5.33295	0.07046	4.89736	0.08866
5.33784	0.06032	4.90261	0.0943
5.34274	0.06145	4.90786	0.08705
5.34763	0.05968	4.91311	0.09687
5.35253	0.06242	4.91836	0.0988
5.35742	0.06628	4.92361	0.10041
5.36231	0.06274	4.92886	0.09832
5.36721	0.06322	4.93411	0.10202
5.3721	0.06451	4.93936	0.09655
5.377	0.06274	4.94461	0.09944
5.38189	0.06097	4.94986	0.0877
5.38678	0.06724	4.95511	0.09961
5.39168	0.06451	4.96036	0.10105
5.39657	0.0637	4.96561	0.10556
5.40147	0.06467	4.97086	0.10556
5.40636	0.06692	4.97611	0.10282
5.41126	0.06419	4.98136	0.10315
5.41615	0.07014	4.98661	0.09735
5.42105	0.06499	4.99186	0.10266
5.42594	0.06435	4.99711	0.09961
5.43083	0.06386	5.00236	0.1017
5.43573	0.06853	5.00761	0.10363
5.44062	0.07062	5.01286	0.10508
5.44552	0.06612	5.01811	0.10894
5.45041	0.06724	5.02336	0.09816
5.45531	0.0637	5.02861	0.10347
5.4602	0.0637	5.03386	0.10266
5.46509	0.05662	5.03911	0.09928
5.46999	0.06467	5.04436	0.09413
5.47488	0.06177	5.04961	0.09767
5.47978	0.05614	5.05486	0.09269
5.48467	0.06097	5.06011	0.09285
5.48957	0.06016	5.06536	0.09156
5.49446	0.06097	5.07061	0.09365
5.49935	0.05839	5.07586	0.08561
5.50425	0.05855	5.08111	0.08689
5.50914	0.05662	5.08636	0.08834
5.51404	0.05566	5.09161	0.09719
5.51893	0.06338	5.09686	0.08931
5.52383	0.06016	5.10211	0.09059
5.52872	0.06258	5.10736	0.0803
5.53361	0.06	5.11261	0.08577
5.53851	0.05984	5.11786	0.08062
5.5434	0.05534	5.12311	0.08738
5.5483	0.05759	5.12836	0.07724
5.55319	0.05534	5.13361	0.07289
5.55809	0.0592	5.13886	0.07563
5.56298	0.05791	5.14411	0.07032
5.56787	0.05727	5.14936	0.0642
5.57277	0.05695	5.15461	0.06195
5.57766	0.0563	5.15986	0.07128
5.58256	0.0518	5.16511	0.07322
5.58745	0.04729	5.17036	0.06742
5.59234	0.04569	5.17561	0.07145
5.59724	0.05099	5.18086	0.07531
5.60213	0.04697	5.18611	0.06597
5.60703	0.05035	5.19136	0.06807
5.61192	0.05003	5.19661	0.06951
5.61682	0.04746	5.20186	0.0671
5.62171	0.0555	5.20711	0.0663
5.6266	0.05051	5.21236	0.07161
5.6315	0.05309	5.21761	0.06807
5.63639	0.05775	5.22286	0.06131
5.64129	0.05035	5.22811	0.05664
5.64618	0.05341	5.23336	0.05793
5.65108	0.05389	5.23861	0.05922
5.65597	0.05357	5.24386	0.05841
5.66087	0.05116	5.24911	0.05021
5.66576	0.05485	5.25436	0.05391
5.67065	0.05775	5.25961	0.05117
5.67555	0.0526	5.26486	0.05021
5.68044	0.05019	5.27011	0.05198
5.68534	0.05743	5.27536	0.04747
5.69023	0.05872	5.28061	0.04908
5.69513	0.05614	5.28585	0.04795
5.70002	0.05035	5.2911	0.04683
5.70491	0.05244	5.29636	0.05069
5.70981	0.05132	5.30161	0.05085
5.7147	0.04794	5.30686	0.0486
5.7196	0.05518	5.31211	0.04312
5.72449	0.05276	5.31736	0.03991
5.72939	0.05164	5.32261	0.03926
5.73428	0.04874	5.32786	0.04377
5.73917	0.04552	5.3331	0.04264
5.74407	0.04874	5.33836	0.04699
5.74896	0.04569	5.34361	0.04538
5.75386	0.05003	5.34886	0.04522
5.75875	0.04424	5.35411	0.04377
5.76365	0.03507	5.35936	0.04345
5.76854	0.04569	5.36461	0.04473
5.77343	0.0444	5.36986	0.04168
5.77833	0.0415	5.37511	0.03347
5.78322	0.04166	5.38035	0.04168
5.78812	0.04247	5.38561	0.04554
5.79301	0.04472	5.39086	0.04473
5.79791	0.04022	5.39611	0.03508
5.8028	0.04134	5.40135	0.04538
5.80769	0.0407	5.4066	0.04345
5.81259	0.0407	5.41185	0.04023
5.81748	0.04279	5.4171	0.03958
5.82238	0.03989	5.42235	0.03846
5.82727	0.03925	5.4276	0.03556
5.83216	0.04343	5.43285	0.03604
5.83706	0.04134	5.4381	0.03781
5.84195	0.04295	5.44335	0.03395
5.84685	0.03861	5.4486	0.03798
5.85174	0.04215	5.45385	0.03508
5.85664	0.04199	5.4591	0.03604
5.86153	0.04118	5.46435	0.03653
5.86643	0.03973	5.4696	0.03427
5.87132	0.04424	5.47485	0.03363
5.87621	0.04746	5.4801	0.03411
5.88111	0.04359	5.48535	0.03524
5.886	0.04166	5.4906	0.03154
5.8909	0.04166	5.49585	0.03669
5.89579	0.04118	5.5011	0.03444
5.90069	0.04247	5.50635	0.03444
5.90558	0.04327	5.5116	0.03331
5.91047	0.04182	5.51685	0.03331
5.91537	0.04054	5.5221	0.03588
5.92026	0.04311	5.52735	0.03202
5.92516	0.03941	5.5326	0.0309
5.93005	0.04134	5.53785	0.03299
5.93495	0.03684	5.5431	0.03508
5.93984	0.04295	5.54835	0.03379
5.94473	0.03587	5.5536	0.0325
5.94963	0.03925	5.55885	0.02977
5.95452	0.03378	5.5641	0.02993
5.95942	0.03925	5.56935	0.03234
5.96431	0.04182	5.5746	0.03154
5.96921	0.03684	5.57985	0.02768
5.9741	0.04504	5.5851	0.03041
5.97899	0.0444	5.59035	0.03009
5.98389	0.04504	5.5956	0.02832
5.98878	0.04649	5.60085	0.03379
5.99368	0.04472	5.6061	0.02655
5.99857	0.04746	5.61135	0.0309
6.00347	0.0489	5.6166	0.02542
6.00836	0.04552	5.62185	0.03138
6.01325	0.05228	5.6271	0.02333
6.01815	0.04922	5.63235	0.02929
6.02304	0.04794	5.6376	0.03041
6.02794	0.04569	5.64285	0.0251
6.03283	0.05679	5.6481	0.03025
6.03773	0.05389	5.65335	0.03331
6.04262	0.05003	5.6586	0.04007
6.04751	0.04681	5.66385	0.03041
6.05241	0.05099	5.6691	0.02977
6.0573	0.05405	5.67435	0.02993
6.0622	0.05357	5.6796	0.0346
6.06709	0.0563	5.68485	0.03395
6.07198	0.05904	5.6901	0.03604
6.07688	0.06097	5.69535	0.03621
6.08177	0.05502	5.7006	0.03749
6.08667	0.06563	5.70585	0.03508
6.09156	0.06225	5.7111	0.04023
6.09646	0.05791	5.71635	0.04071
6.10135	0.06306	5.7216	0.03781
6.10625	0.06901	5.72685	0.03894
6.11114	0.06016	5.7321	0.04522
6.11603	0.05534	5.73735	0.04908
6.12093	0.05727	5.7426	0.04731
6.12582	0.05437	5.74785	0.03926
6.13072	0.05421	5.7531	0.04522
6.13561	0.05196	5.75835	0.04216
6.14051	0.05679	5.7636	0.04039
6.1454	0.06113	5.76885	0.04232
6.15029	0.05839	5.7741	0.04135
6.15519	0.06692	5.77935	0.04779
6.16008	0.05952	5.7846	0.04715
6.16498	0.05662	5.78985	0.04554
6.16987	0.05807	5.7951	0.05069
6.17477	0.05775	5.80035	0.05214
6.17966	0.06483	5.8056	0.04506
6.18455	0.06531	5.81085	0.05278
6.18945	0.06	5.8161	0.04425
6.19434	0.05888	5.82135	0.04779
6.19924	0.06467	5.8266	0.0494
6.20413	0.06354	5.83185	0.04312
6.20903	0.05695	5.8371	0.04506
6.21392	0.05872	5.84235	0.04715
6.21881	0.06032	5.8476	0.04763
6.22371	0.05984	5.85285	0.04972
6.2286	0.05437	5.8581	0.05101
6.2335	0.06354	5.86335	0.05825
6.23839	0.05743	5.8686	0.05487
6.24329	0.06338	5.87385	0.05648
6.24818	0.06386	5.8791	0.05664
6.25307	0.06901	5.88435	0.05407
6.25797	0.07175	5.8896	0.06227
6.26286	0.06483	5.89485	0.05889
6.26776	0.06933	5.9001	0.06195
6.27265	0.06499	5.90535	0.06565
6.27754	0.06	5.9106	0.06372
6.28244	0.06193	5.91585	0.06147
6.28733	0.05727	5.9211	0.06871
6.29223	0.06419	5.92635	0.07
6.29712	0.06225	5.9316	0.07161
6.30202	0.06644	5.93685	0.06903
6.30691	0.06193	5.9421	0.0671
6.3118	0.0629	5.94735	0.06774
6.3167	0.06435	5.9526	0.06678
6.32159	0.06386	5.95785	0.06935
6.32649	0.06161	5.9631	0.06903
6.33138	0.05711	5.96835	0.06968
6.33628	0.05695	5.9736	0.06501
6.34117	0.06402	5.97885	0.06726
6.34606	0.06354	5.9841	0.0597
6.35096	0.0674	5.98935	0.06791
6.35585	0.06338	5.9946	0.06678
6.36075	0.06499	5.99985	0.07209
6.36564	0.07352	6.0051	0.07418
6.37054	0.0637	6.01035	0.06614
6.37543	0.06306	6.0156	0.06919
6.38032	0.06354	6.02085	0.07112
6.38522	0.06451	6.0261	0.07193
6.39011	0.05791	6.03135	0.07483
6.39501	0.05646	6.0366	0.07901
6.3999	0.05405	6.04185	0.07305
6.4048	0.05662	6.0471	0.07676
6.40969	0.05164	6.05235	0.07128
6.41458	0.05952	6.0576	0.0766
6.41948	0.05759	6.06285	0.07322
6.42437	0.05389	6.0681	0.07161
6.42927	0.05485	6.07335	0.07531
6.43416	0.06225	6.0786	0.07837
6.43906	0.06016	6.08385	0.07917
6.44395	0.06322	6.0891	0.08174
6.44885	0.05775	6.09435	0.08014
6.45374	0.05711	6.0996	0.07209
6.45863	0.05743	6.10485	0.07128
6.46353	0.05212	6.1101	0.07466
6.46842	0.05872	6.11535	0.07305
6.47332	0.05357	6.1206	0.07724
6.47821	0.04746	6.12585	0.08191
6.48311	0.04746	6.1311	0.07
6.488	0.04681	6.13635	0.0708
6.49289	0.04794	6.1416	0.07096
6.49779	0.04939	6.14685	0.07305
6.50268	0.04746	6.1521	0.06951
6.50758	0.04826	6.15735	0.07692
6.51247	0.04681	6.1626	0.07209
6.51737	0.04102	6.16785	0.06485
6.52226	0.04601	6.1731	0.06839
6.52715	0.04327	6.17835	0.07885
6.53205	0.04617	6.1836	0.08351
6.53694	0.03732	6.18885	0.07756
6.54184	0.04279	6.1941	0.07161
6.54673	0.04633	6.19935	0.07193
6.55163	0.05099	6.2046	0.0745
6.55652	0.04279	6.20985	0.07289
6.56141	0.04343	6.2151	0.0708
6.56631	0.04472	6.22035	0.08078
6.5712	0.05228	6.2256	0.07643
6.5761	0.05309	6.23085	0.07997
6.58099	0.0489	6.2361	0.07627
6.58589	0.04456	6.24135	0.07225
6.59078	0.05614	6.2466	0.07161
6.59567	0.0444	6.25185	0.07305
6.60057	0.04504	6.2571	0.0774
6.60546	0.03845	6.26235	0.08094
6.61036	0.04311	6.2676	0.0774
6.61525	0.04552	6.27285	0.07917
6.62015	0.0378	6.2781	0.07531
6.62504	0.03845	6.28335	0.07032
6.62993	0.04247	6.2886	0.07933
6.63483	0.04327	6.29385	0.07869
6.63972	0.03378	6.2991	0.08368
6.64462	0.04022	6.30435	0.07772
6.64951	0.03764	6.3096	0.08207
6.65441	0.03861	6.31485	0.08239
6.6593	0.03217	6.3201	0.07853
6.66419	0.03748	6.32535	0.07965
6.66909	0.03314	6.3306	0.08142
6.67398	0.03587	6.33585	0.08657
6.67888	0.03056	6.3411	0.08561
6.68377	0.03073	6.34635	0.09784
6.68867	0.03089	6.3516	0.0885
6.69356	0.03217	6.35685	0.08528
6.69845	0.03008	6.3621	0.08464
6.70335	0.02719	6.36735	0.08882
6.70824	0.03008	6.3726	0.09011
6.71314	0.02783	6.37785	0.08738
6.71803	0.02526	6.3831	0.08528
6.72293	0.02493	6.38835	0.0811
6.72782	0.02236	6.3936	0.08528
6.73271	0.023	6.39885	0.08368
6.73761	0.02365	6.4041	0.08609
6.7425	0.01914	6.40935	0.07804
6.7474	0.02156	6.4146	0.09381
6.75229	0.02381	6.41985	0.08818
6.75718	0.02043	6.4251	0.09124
6.76208	0.02719	6.43035	0.09639
6.76697	0.01995	6.4356	0.08754
6.77187	0.02156	6.44085	0.08464
6.77676	0.02204	6.4461	0.08512
6.78166	0.01946	6.45135	0.08046
6.78655	0.023	6.4566	0.08722
6.79144	0.02767	6.46185	0.08786
6.79634	0.02606	6.4671	0.08496
6.80123	0.02622	6.47235	0.08882
6.80613	0.02381	6.4776	0.08384
6.81102	0.02735	6.48285	0.08882
6.81592	0.02252	6.4881	0.07997
6.82081	0.02204	6.49335	0.0848
6.8257	0.02075	6.4986	0.0803
6.8306	0.02027	6.50385	0.09027
6.83549	0.02445	6.5091	0.08062
6.84039	0.0193	6.51435	0.0848
6.84528	0.01914	6.5196	0.0803
6.85018	0.02091	6.52485	0.08561
6.85507	0.0214	6.5301	0.08834
6.85996	0.01898	6.53535	0.08368
6.86486	0.01914	6.5406	0.08625
6.86975	0.01979	6.54585	0.08915
6.87465	0.01995	6.5511	0.08191
6.87954	0.01786	6.55635	0.07949
6.88444	0.02188	6.5616	0.07772
6.88933	0.0214	6.56685	0.0803
6.89423	0.02268	6.5721	0.08448
6.89912	0.02236	6.57735	0.08078
6.90401	0.02268	6.5826	0.08496
6.90891	0.0222	6.58785	0.08094
6.9138	0.02284	6.5931	0.08512
6.9187	0.02043	6.59835	0.08625
6.92359	0.02413	6.6036	0.07788
6.92849	0.02397	6.60885	0.06758
6.93338	0.02236	6.6141	0.07643
6.93827	0.02542	6.61935	0.07386
6.94317	0.02333	6.6246	0.08384
6.94806	0.02252	6.62985	0.07917
6.95296	0.02719	6.6351	0.07386
6.95785	0.02107	6.64035	0.07128
6.96275	0.02011	6.6456	0.07611
6.96764	0.02123	6.65085	0.06581
6.97253	0.01609	6.6561	0.06935
6.97743	0.01818	6.66135	0.07563
6.98232	0.0185	6.6666	0.07949
6.98722	0.0177	6.67185	0.07804
6.99211	0.02123	6.6771	0.07257
6.99701	0.02172	6.68235	0.07241
7.0019	0.02027	6.6876	0.07643
7.00679	0.02027	6.69285	0.07676
7.01169	0.01625	6.6981	0.08223
7.01658	0.01641	6.70335	0.07402
7.02148	0.02075	6.7086	0.07756
7.02637	0.01657	6.71385	0.06919
7.03127	0.0214	6.7191	0.07096
7.03616	0.02027	6.72435	0.0745
7.04105	0.02011	6.7296	0.07483
7.04595	0.02574	6.73485	0.07853
7.05084	0.02172	6.7401	0.06581
7.05574	0.01979	6.74535	0.07965
7.06063	0.02156	6.7506	0.07209
7.06553	0.02606	6.75585	0.07209
7.07042	0.02107	6.7611	0.07241
7.07531	0.02333	6.76635	0.06823
7.08021	0.02268	6.7716	0.07161
7.0851	0.02526	6.77685	0.06726
7.09	0.02349	6.7821	0.07145
7.09489	0.02397	6.78735	0.06662
7.09979	0.02413	6.7926	0.06549
7.10468	0.02493	6.79784	0.06565
7.10957	0.0259	6.80309	0.06211
7.11447	0.03089	6.80834	0.05986
7.11936	0.02767	6.81359	0.0568
7.12426	0.0267	6.81884	0.06903
7.12915	0.02477	6.82409	0.06099
7.13405	0.02815	6.82935	0.05841
7.13894	0.02686	6.8346	0.06163
7.14383	0.02365	6.83985	0.05745
7.14873	0.02526	6.8451	0.05809
7.15362	0.02767	6.85035	0.06018
7.15852	0.03008	6.8556	0.05358
7.16341	0.02654	6.86085	0.05841
7.16831	0.02863	6.8661	0.06002
7.1732	0.03137	6.87135	0.05552
7.17809	0.0267	6.8766	0.05696
7.18299	0.02686	6.88185	0.05358
7.18788	0.03121	6.8871	0.05262
7.19278	0.03024	6.89234	0.056
7.19767	0.03201	6.89759	0.06018
7.20256	0.02493	6.90284	0.05616
7.20746	0.02735	6.90809	0.05455
7.21235	0.02992	6.91334	0.06099
7.21725	0.03298	6.91859	0.05358
7.22214	0.03475	6.92384	0.05391
7.22704	0.037	6.92909	0.056
7.23193	0.03555	6.93434	0.05037
7.23682	0.03539	6.93959	0.05181
7.24172	0.03475	6.94484	0.05326
7.24661	0.03137	6.95009	0.05021
7.25151	0.03298	6.95534	0.04409
7.2564	0.03201	6.96059	0.05712
7.2613	0.03394	6.96584	0.04747
7.26619	0.0296	6.97109	0.04827
7.27108	0.03233	6.97634	0.05069
7.27598	0.03796	6.98159	0.05342
7.28087	0.03571	6.98684	0.04908
7.28577	0.02976	6.99209	0.0457
7.29066	0.037	6.99734	0.04827
7.29556	0.03587	7.00259	0.04618
7.30045	0.03636	7.00784	0.0428
7.30534	0.0341	7.01309	0.04457
7.31024	0.03426	7.01834	0.03492
7.31513	0.03378	7.02359	0.03653
7.32003	0.0378	7.02884	0.0428
7.32492	0.04263	7.03409	0.03604
7.32982	0.03829	7.03934	0.0428
7.33471	0.03973	7.04459	0.04264
7.3396	0.04134	7.04984	0.03765
7.3445	0.04215	7.05509	0.04586
7.34939	0.04456	7.06034	0.03958
7.35429	0.05035	7.06559	0.03846
7.35918	0.04585	7.07084	0.03878
7.36408	0.04311	7.07609	0.03701
7.36897	0.04504	7.08134	0.03138
7.37387	0.0452	7.08659	0.03572
7.37876	0.04536	7.09184	0.03524
7.38365	0.04006	7.09709	0.03202
7.38855	0.04585	7.10234	0.03202
7.39344	0.04697	7.10759	0.03347
7.39834	0.04488	7.11284	0.0346
7.40323	0.04311	7.11809	0.03781
7.40813	0.0444	7.12334	0.03234
7.41302	0.04762	7.12859	0.03588
7.41791	0.04424	7.13384	0.03122
7.42281	0.04488	7.13909	0.03267
7.4277	0.0444	7.14434	0.03057
7.4326	0.05035	7.14959	0.02784
7.43749	0.04601	7.15484	0.02736
7.44239	0.04488	7.16009	0.03025
7.44728	0.04552	7.16534	0.0288
7.45217	0.04311	7.17059	0.02687
7.45707	0.04472	7.17584	0.02703
7.46196	0.04166	7.18109	0.02575
7.46686	0.04472	7.18634	0.02703
7.47175	0.04697	7.19159	0.02816
7.47665	0.04006	7.19684	0.02462
7.48154	0.04247	7.20209	0.02703
7.48643	0.04665	7.20734	0.02317
7.49133	0.0444	7.21259	0.02462
7.49622	0.04552	7.21784	0.0243
7.50112	0.04552	7.22309	0.02752
7.50601	0.04343	7.22834	0.02398
7.51091	0.05019	7.23359	0.02703
7.5158	0.05051	7.23884	0.02752
7.52069	0.05164	7.24409	0.02703
7.52559	0.05405	7.24934	0.03057
7.53048	0.04697	7.25459	0.0309
7.53538	0.05132	7.25984	0.02816
7.54027	0.05292	7.26509	0.02784
7.54517	0.04971	7.27034	0.03138
7.55006	0.05598	7.27559	0.03508
7.55495	0.05598	7.28084	0.02961
7.55985	0.0481	7.28609	0.02848
7.56474	0.04617	7.29134	0.03331
7.56964	0.04826	7.29659	0.0325
7.57453	0.05019	7.30184	0.02768
7.57943	0.05437	7.30709	0.02977
7.58432	0.05116	7.31234	0.02526
7.58921	0.04601	7.31759	0.02752
7.59411	0.04874	7.32284	0.02575
7.599	0.04842	7.32809	0.02237
7.6039	0.05164	7.33334	0.02559
7.60879	0.05099	7.33859	0.02575
7.61369	0.05003	7.34384	0.02671
7.61858	0.0444	7.34909	0.02993
7.62347	0.0518	7.35434	0.0325
7.62837	0.05276	7.35959	0.0288
7.63326	0.05421	7.36484	0.02687
7.63816	0.05003	7.37009	0.03041
7.64305	0.05614	7.37534	0.02494
7.64795	0.0526	7.38059	0.02639
7.65284	0.05743	7.38584	0.02703
7.65773	0.05904	7.39109	0.02494
7.66263	0.05743	7.39634	0.02913
7.66752	0.05646	7.40159	0.02703
7.67242	0.05405	7.40684	0.02945
7.67731	0.05791	7.41209	0.02623
7.6822	0.05646	7.41734	0.02719
7.6871	0.05711	7.42259	0.03041
7.69199	0.05952	7.42784	0.02993
7.69689	0.06258	7.43309	0.02752
7.70178	0.0629	7.43834	0.02945
7.70668	0.05888	7.44359	0.02816
7.71157	0.06065	7.44884	0.02961
7.71646	0.0592	7.45409	0.03122
7.72136	0.05855	7.45934	0.02929
7.72625	0.05646	7.46459	0.02382
7.73115	0.05839	7.46984	0.02172
7.73604	0.05807	7.47509	0.02365
7.74094	0.05598	7.48034	0.02446
7.74583	0.05276	7.48559	0.02462
7.75072	0.05582	7.49084	0.01979
7.75562	0.05534	7.49609	0.02301
7.76051	0.05823	7.50134	0.02896
7.76541	0.06209	7.50659	0.02945
7.7703	0.06209	7.51184	0.02719
7.7752	0.06402	7.51709	0.02526
7.78009	0.05823	7.52234	0.02349
7.78498	0.05775	7.52759	0.02703
7.78988	0.05904	7.53284	0.02575
7.79477	0.06676	7.53809	0.02591
7.79967	0.06274	7.54334	0.02414
7.80456	0.06885	7.54859	0.02816
7.80946	0.06177	7.55384	0.02784
7.81435	0.05695	7.55909	0.0317
7.81925	0.05325	7.56434	0.0288
7.82414	0.07207	7.56959	0.02961
7.82903	0.07512	7.57484	0.02977
7.83393	0.06612	7.58009	0.03025
7.83882	0.06193	7.58534	0.02752
7.84372	0.0629	7.59059	0.02494
7.84861	0.06209	7.59584	0.02929
7.85351	0.05952	7.60109	0.0309
7.8584	0.06354	7.60634	0.02832
7.86329	0.06499	7.61159	0.028
7.86819	0.06982	7.61684	0.03009
7.87308	0.05743	7.62209	0.02816
7.87798	0.06242	7.62734	0.02848
7.88287	0.06354	7.63259	0.03267
7.88777	0.05888	7.63784	0.03604
7.89266	0.06515	7.64309	0.03379
7.89755	0.05711	7.64834	0.03508
7.90245	0.06016	7.65359	0.03508
7.90734	0.06225	7.65884	0.03604
7.91224	0.06579	7.66409	0.03202
7.91713	0.0629	7.66934	0.03492
7.92203	0.06161	7.67459	0.03556
7.92692	0.06161	7.67984	0.03073
7.93181	0.05791	7.68509	0.03701
7.93671	0.05872	7.69034	0.03588
7.9416	0.06	7.69559	0.03894
7.9465	0.05952	7.70084	0.03765
7.95139	0.05952	7.70609	0.03926
7.95629	0.05502	7.71134	0.03975
7.96118	0.05373	7.71659	0.04135
7.96607	0.05325	7.72184	0.04232
7.97097	0.06	7.72709	0.04135
7.97586	0.05469	7.73234	0.04602
7.98076	0.05695	7.73759	0.04763
7.98565	0.05904	7.74284	0.0465
7.99055	0.05968	7.74809	0.05278
7.99544	0.06338	7.75334	0.05037
8.00033	0.06225	7.75859	0.05053
8.00523	0.06113	7.76384	0.05342
8.01012	0.05904	7.76909	0.04972
8.01502	0.05839	7.77434	0.05278
8.01991	0.05566	7.77959	0.05487
8.02481	0.05518	7.78484	0.04763
8.0297	0.05148	7.79009	0.05391
8.03459	0.05373	7.79534	0.04811
8.03949	0.05019	7.80059	0.05004
8.04438	0.05373	7.80584	0.05165
8.04928	0.05646	7.81109	0.04844
8.05417	0.04874	7.81634	0.04731
8.05907	0.05132	7.82159	0.04618
8.06396	0.0489	7.82684	0.05696
8.06885	0.04649	7.83209	0.05423
8.07375	0.04971	7.83734	0.0531
8.07864	0.04971	7.84259	0.05552
8.08354	0.04971	7.84784	0.05696
8.08843	0.04955	7.85309	0.05342
8.09333	0.05019	7.85834	0.05439
8.09822	0.04842	7.86359	0.05954
8.10311	0.04858	7.86884	0.05535
8.10801	0.04939	7.87409	0.05777
8.1129	0.04874	7.87934	0.0568
8.1178	0.04939	7.88459	0.05519
8.12269	0.0563	7.88984	0.06227
8.12758	0.05099	7.89509	0.05873
8.13248	0.06209	7.90034	0.06485
8.13737	0.05196	7.90559	0.0634
8.14227	0.05743	7.91084	0.06871
8.14716	0.05373	7.91609	0.06887
8.15206	0.05099	7.92134	0.06565
8.15695	0.0489	7.92659	0.06308
8.16184	0.04971	7.93184	0.06951
8.16674	0.0481	7.93709	0.0708
8.17163	0.05582	7.94234	0.06372
8.17653	0.05823	7.94759	0.07338
8.18142	0.05485	7.95284	0.07386
8.18632	0.05228	7.95809	0.06951
8.19121	0.05582	7.96334	0.06887
8.1961	0.04971	7.96859	0.07305
8.201	0.05132	7.97384	0.07096
8.20589	0.04697	7.97909	0.06678
8.21079	0.04939	7.98434	0.06791
8.21568	0.05791	7.98959	0.06163
8.22058	0.04922	7.99484	0.07257
8.22547	0.0518	8.00009	0.06549
8.23036	0.05727	8.00534	0.06308
8.23526	0.04987	8.01059	0.06356
8.24015	0.04649	8.01584	0.0642
8.24505	0.04906	8.02109	0.0597
8.24994	0.05003	8.02634	0.05873
8.25484	0.0489	8.03159	0.06404
8.25973	0.04601	8.03684	0.06324
8.26462	0.04971	8.04209	0.06533
8.26952	0.05389	8.04734	0.06968
8.27441	0.04842	8.05259	0.06903
8.27931	0.04697	8.05784	0.06855
8.2842	0.04681	8.06309	0.07209
8.2891	0.04215	8.06834	0.07611
8.29399	0.05421	8.07359	0.07112
8.29889	0.05534	8.07884	0.07257
8.30378	0.05276	8.08409	0.06549
8.30867	0.0444	8.08934	0.06742
8.31357	0.04359	8.09459	0.07273
8.31846	0.04874	8.09984	0.07161
8.32336	0.05485	8.10509	0.07322
8.32825	0.04424	8.11034	0.06871
8.33315	0.04231	8.11559	0.07
8.33804	0.04858	8.12084	0.07193
8.34293	0.04585	8.12609	0.07273
8.34783	0.04633	8.13134	0.07515
8.35272	0.04343	8.13659	0.07499
8.35762	0.0415	8.14184	0.07064
8.36251	0.04054	8.14709	0.07692
8.36741	0.03957	8.15234	0.07901
8.3723	0.04295	8.15759	0.07257
8.37719	0.04263	8.16284	0.07853
8.38209	0.04247	8.16809	0.07692
8.38698	0.04392	8.17334	0.07225
8.39188	0.04762	8.17859	0.07579
8.39677	0.04552	8.18384	0.07627
8.40167	0.04424	8.18909	0.07627
8.40656	0.04231	8.19434	0.07338
8.41145	0.04343	8.19959	0.07499
8.41635	0.04376	8.20484	0.07064
8.42124	0.0415	8.21009	0.07499
8.42614	0.04359	8.21534	0.0663
8.43103	0.04746	8.22059	0.07161
8.43593	0.04456	8.22584	0.06807
8.44082	0.04343	8.23109	0.06951
8.44571	0.04552	8.23634	0.06791
8.45061	0.04456	8.24159	0.06356
8.4555	0.04874	8.24684	0.06002
8.4604	0.0489	8.25209	0.0634
8.46529	0.04874	8.25734	0.05584
8.47019	0.04376	8.26259	0.05391
8.47508	0.04971	8.26784	0.06034
8.47997	0.04713	8.27309	0.05793
8.48487	0.04118	8.27834	0.05407
8.48976	0.04552	8.28359	0.05568
8.49466	0.04601	8.28883	0.0531
8.49955	0.04697	8.29408	0.05455
8.50445	0.0489	8.29933	0.05487
8.50934	0.05212	8.30458	0.05584
8.51423	0.05807	8.30983	0.05552
8.51913	0.0555	8.31508	0.05423
8.52402	0.05984	8.32034	0.05085
8.52892	0.05518	8.32559	0.05487
8.53381	0.04987	8.33084	0.04618
8.53871	0.05904	8.33609	0.05198
8.5436	0.05695	8.34134	0.05439
8.54849	0.06644	8.34659	0.05503
8.55339	0.06081	8.35184	0.05262
8.55828	0.05807	8.35709	0.05809
8.56318	0.06032	8.36234	0.05117
8.56807	0.0563	8.36759	0.05326
8.57296	0.05212	8.37284	0.05552
8.57786	0.05309	8.37809	0.05712
8.58275	0.05759	8.38333	0.0568
8.58765	0.05099	8.38858	0.05326
8.59254	0.05405	8.39383	0.06018
8.59744	0.05807	8.39908	0.05133
8.60233	0.06242	8.40433	0.05246
8.60722	0.05904	8.40958	0.04988
8.61212	0.06049	8.41483	0.0486
8.61701	0.0555	8.42008	0.05004
8.62191	0.0637	8.42533	0.05021
8.6268	0.05662	8.43058	0.05149
8.6317	0.06274	8.43583	0.04522
8.63659	0.06065	8.44108	0.04425
8.64148	0.05437	8.44633	0.04538
8.64638	0.05775	8.45158	0.04393
8.65127	0.0526	8.45683	0.04618
8.65617	0.05695	8.46208	0.04425
8.66106	0.05405	8.46733	0.04779
8.66596	0.06161	8.47258	0.05535
8.67085	0.05823	8.47783	0.04554
8.67574	0.05566	8.48308	0.05181
8.68064	0.06435	8.48833	0.05085
8.68553	0.06193	8.49358	0.04248
8.69043	0.05614	8.49883	0.04924
8.69532	0.05679	8.50408	0.04425
8.70022	0.04971	8.50933	0.04972
8.70511	0.05325	8.51458	0.04329
8.71	0.05035	8.51983	0.0486
8.7149	0.0629	8.52508	0.04827
8.71979	0.05582	8.53033	0.04779
8.72469	0.05807	8.53558	0.04345
8.72958	0.0592	8.54083	0.04795
8.73448	0.06402	8.54608	0.04538
8.73937	0.05662	8.55133	0.03991
8.74427	0.06595	8.55658	0.03975
8.74916	0.05582	8.56183	0.04248
8.75405	0.06097	8.56708	0.04007
8.75895	0.05695	8.57233	0.04296
8.76384	0.06435	8.57758	0.0383
8.76874	0.05614	8.58283	0.03878
8.77363	0.05968	8.58808	0.04586
8.77853	0.05984	8.59333	0.04361
8.78342	0.0637	8.59858	0.0449
8.78831	0.06225	8.60383	0.04538
8.79321	0.05695	8.60908	0.0457
8.7981	0.05791	8.61433	0.04119
8.803	0.06338	8.61958	0.04248
8.80789	0.05968	8.62483	0.04377
8.81279	0.06853	8.63008	0.03991
8.81768	0.06692	8.63533	0.03733
8.82257	0.05936	8.64058	0.04554
8.82747	0.05276	8.64583	0.04184
8.83236	0.06	8.65108	0.0346
8.83726	0.05502	8.65633	0.03556
8.84215	0.05791	8.66158	0.03379
8.84705	0.07126	8.66683	0.03621
8.85194	0.06547	8.67208	0.04425
8.85683	0.06306	8.67733	0.03701
8.86173	0.06483	8.68258	0.03749
8.86662	0.06209	8.68783	0.03765
8.87152	0.06145	8.69308	0.03685
8.87641	0.06402	8.69833	0.04023
8.88131	0.06161	8.70358	0.03476
8.8862	0.06402	8.70883	0.03427
8.89109	0.07046	8.71408	0.03524
8.89599	0.06644	8.71933	0.03299
8.90088	0.06209	8.72458	0.03299
8.90578	0.06145	8.72983	0.03218
8.91067	0.06065	8.73508	0.03202
8.91556	0.06386	8.74033	0.03572
8.92046	0.05759	8.74558	0.03765
8.92535	0.06209	8.75083	0.03347
8.93025	0.06595	8.75608	0.03025
8.93514	0.05952	8.76133	0.03331
8.94004	0.0674	8.76658	0.03025
8.94493	0.06129	8.77183	0.0354
8.94982	0.06563	8.77708	0.03508
8.95472	0.06579	8.78233	0.03492
8.95961	0.06756	8.78758	0.0325
8.96451	0.05582	8.79283	0.03315
8.9694	0.05276	8.79808	0.03009
8.9743	0.05775	8.80333	0.02864
8.97919	0.05759	8.80858	0.02671
8.98408	0.05904	8.81383	0.02961
8.98898	0.06193	8.81908	0.02945
8.99387	0.06032	8.82433	0.02929
8.99877	0.06032	8.82958	0.02542
9.00366	0.06161	8.83483	0.02462
9.00856	0.06612	8.84008	0.02269
9.01345	0.06901	8.84533	0.02382
9.01834	0.0703	8.85058	0.02768
9.02324	0.06998	8.85583	0.02559
9.02813	0.07046	8.86108	0.02478
9.03303	0.06772	8.86633	0.02028
9.03792	0.05984	8.87158	0.01931
9.04282	0.06145	8.87683	0.02124
9.04771	0.06467	8.88208	0.02285
9.0526	0.05952	8.88733	0.02237
9.0575	0.06644	8.89258	0.02237
9.06239	0.06821	8.89783	0.02092
9.06729	0.05695	8.90308	0.02349
9.07218	0.06756	8.90833	0.0243
9.07708	0.06837	8.91358	0.02028
9.08197	0.06274	8.91883	0.0206
9.08686	0.05791	8.92408	0.01593
9.09176	0.06032	8.92933	0.01851
9.09665	0.05855	8.93458	0.01754
9.10155	0.05775	8.93983	0.01609
9.10644	0.06515	8.94508	0.01883
9.11134	0.05727	8.95033	0.01577
9.11623	0.06145	8.95558	0.01818
9.12112	0.05662	8.96083	0.02028
9.12602	0.06419	8.96608	0.01706
9.13091	0.06788	8.97133	0.01931
9.13581	0.05614	8.97658	0.01883
9.1407	0.05855	8.98183	0.01979
9.1456	0.06483	8.98708	0.02011
9.15049	0.05904	8.99233	0.01786
9.15538	0.06354	8.99758	0.01818
9.16028	0.0674	9.00283	0.02269
9.16517	0.06161	9.00808	0.01931
9.17007	0.05839	9.01333	0.01947
9.17496	0.06113	9.01858	0.02382
9.17986	0.05759	9.02383	0.02398
9.18475	0.05839	9.02908	0.01947
9.18964	0.06242	9.03433	0.0251
9.19454	0.06467	9.03958	0.02365
9.19943	0.05791	9.04483	0.02156
9.20433	0.06177	9.05008	0.02253
9.20922	0.05662	9.05533	0.02655
9.21412	0.05518	9.06058	0.02768
9.21901	0.05679	9.06583	0.02269
9.2239	0.0629	9.07108	0.02671
9.2288	0.06113	9.07633	0.02414
9.23369	0.05662	9.08158	0.02719
9.23859	0.05984	9.08683	0.02414
9.24348	0.0592	9.09208	0.02639
9.24838	0.06869	9.09733	0.02671
9.25327	0.06547	9.10258	0.02623
9.25816	0.06579	9.10783	0.03025
9.26306	0.06113	9.11308	0.02623
9.26795	0.06177	9.11833	0.02768
9.27285	0.06499	9.12358	0.03138
9.27774	0.0563	9.12883	0.03186
9.28264	0.05485	9.13408	0.0317
9.28753	0.06225	9.13933	0.03395
9.29242	0.06612	9.14458	0.02945
9.29732	0.06467	9.14983	0.03379
9.30221	0.06692	9.15508	0.03025
9.30711	0.06242	9.16033	0.03347
9.312	0.07496	9.16558	0.03283
9.3169	0.06708	9.17083	0.03701
9.32179	0.06225	9.17608	0.03749
9.32668	0.06772	9.18133	0.03798
9.33158	0.06016	9.18658	0.03942
9.33647	0.06869	9.19183	0.03798
9.34137	0.06628	9.19708	0.03733
9.34626	0.06097	9.20233	0.03411
9.35116	0.06354	9.20758	0.03669
9.35605	0.06258	9.21283	0.03427
9.36094	0.05727	9.21808	0.03524
9.36584	0.0592	9.22333	0.04312
9.37073	0.06483	9.22858	0.04007
9.37563	0.05952	9.23383	0.042
9.38052	0.0666	9.23908	0.03637
9.38542	0.06821	9.24433	0.04135
9.39031	0.07255	9.24958	0.04827
9.3952	0.0674	9.25483	0.04602
9.4001	0.06756	9.26008	0.04618
9.40499	0.07014	9.26533	0.04908
9.40989	0.06917	9.27058	0.05423
9.41478	0.06933	9.27583	0.04522
9.41968	0.0666	9.28108	0.05069
9.42457	0.0666	9.28633	0.05552
9.42946	0.06885	9.29158	0.05085
9.43436	0.06274	9.29683	0.05696
9.43925	0.06499	9.30208	0.05857
9.44415	0.0674	9.30733	0.06131
9.44904	0.07126	9.31258	0.06131
9.45394	0.06209	9.31783	0.06823
9.45883	0.06145	9.32308	0.0663
9.46372	0.06435	9.32833	0.0663
9.46862	0.0592	9.33358	0.06018
9.47351	0.06049	9.33883	0.06565
9.47841	0.05341	9.34408	0.06292
9.4833	0.06225	9.34933	0.06404
9.4882	0.06563	9.35458	0.06951
9.49309	0.06161	9.35983	0.06565
9.49798	0.0629	9.36508	0.07257
9.50288	0.06129	9.37033	0.07
9.50777	0.06209	9.37558	0.07466
9.51267	0.06113	9.38083	0.06694
9.51756	0.06065	9.38608	0.07145
9.52246	0.06177	9.39133	0.08368
9.52735	0.06161	9.39658	0.08528
9.53224	0.05936	9.40183	0.08496
9.53714	0.06853	9.40708	0.08786
9.54203	0.06563	9.41233	0.08545
9.54693	0.06853	9.41758	0.07788
9.55182	0.07271	9.42283	0.08866
9.55672	0.06563	9.42808	0.09896
9.56161	0.06177	9.43333	0.09413
9.5665	0.06499	9.43858	0.10298
9.5714	0.0637	9.44383	0.09558
9.57629	0.06853	9.44908	0.09832
9.58119	0.06644	9.45433	0.09494
9.58608	0.06885	9.45958	0.09172
9.59098	0.0703	9.46483	0.08995
9.59587	0.06644	9.47008	0.09156
9.60076	0.07368	9.47533	0.08689
9.60566	0.07368	9.48058	0.09108
9.61055	0.07705	9.48583	0.08657
9.61545	0.07496	9.49108	0.09494
9.62034	0.07818	9.49633	0.09365
9.62524	0.07545	9.50158	0.09623
9.63013	0.07882	9.50683	0.0959
9.63502	0.08268	9.51208	0.09494
9.63992	0.08349	9.51733	0.09156
9.64481	0.0859	9.52258	0.09687
9.64971	0.08815	9.52783	0.09253
9.6546	0.08252	9.53308	0.0951
9.6595	0.08236	9.53833	0.09381
9.66439	0.08349	9.54358	0.09574
9.66928	0.0814	9.54883	0.10411
9.67418	0.0896	9.55408	0.09864
9.67907	0.08622	9.55933	0.10282
9.68397	0.08864	9.56458	0.09494
9.68886	0.0851	9.56983	0.09413
9.69376	0.08671	9.57508	0.0988
9.69865	0.0814	9.58033	0.09526
9.70354	0.08429	9.58558	0.09735
9.70844	0.09523	9.59083	0.0951
9.71333	0.08397	9.59608	0.09301
9.71823	0.0851	9.60133	0.10862
9.72312	0.08735	9.60658	0.11167
9.72802	0.08799	9.61183	0.11473
9.73291	0.08671	9.61708	0.10057
9.7378	0.09218	9.62233	0.10476
9.7427	0.08783	9.62758	0.1062
9.74759	0.09089	9.63283	0.11248
9.75249	0.09716	9.63808	0.09993
9.75738	0.09346	9.64333	0.09864
9.76228	0.09491	9.64858	0.09912
9.76717	0.08526	9.65383	0.09944
9.77206	0.0933	9.65908	0.10459
9.77696	0.09588	9.66433	0.10572
9.78185	0.09893	9.66958	0.10395
9.78675	0.09443	9.67483	0.09977
9.79164	0.09378	9.68008	0.10089
9.79654	0.09974	9.68533	0.10862
9.80143	0.09845	9.69058	0.10395
9.80632	0.09105	9.69583	0.10347
9.81122	0.09282	9.70108	0.112
9.81611	0.09073	9.70633	0.10105
9.82101	0.09153	9.71158	0.1025
9.8259	0.08928	9.71683	0.10717
9.8308	0.09234	9.72208	0.10379
9.83569	0.09668	9.72733	0.10797
9.84058	0.09909	9.73258	0.11328
9.84548	0.10118	9.73783	0.10813
9.85037	0.09459	9.74308	0.11377
9.85527	0.10086	9.74833	0.10749
9.86016	0.09234	9.75358	0.11827
9.86506	0.10231	9.75883	0.112
9.86995	0.10054	9.76408	0.11393
9.87484	0.09491	9.76933	0.10138
9.87974	0.09652	9.77458	0.10846
9.88463	0.09057	9.77982	0.10749
9.88953	0.09025	9.78507	0.112
9.89442	0.09427	9.79032	0.11328
9.89932	0.09153	9.79557	0.11795
9.90421	0.08944	9.80082	0.1099
9.9091	0.09234	9.80607	0.11698
9.914	0.09411	9.81133	0.11425
9.91889	0.08606	9.81658	0.11843
9.92379	0.09604	9.82183	0.11779
9.92868	0.09427	9.82708	0.12471
9.93358	0.08896	9.83233	0.12052
9.93847	0.08799	9.83758	0.11731
9.94336	0.08735	9.84283	0.11859
9.94826	0.08864	9.84808	0.11811
9.95315	0.08397	9.85333	0.11731
9.95805	0.08687	9.85858	0.112
9.96294	0.08783	9.86383	0.11779
9.96784	0.08236	9.86908	0.11071
9.97273	0.08285	9.87432	0.11457
9.97762	0.07625	9.87957	0.11505
9.98252	0.07995	9.88482	0.11473
9.98741	0.08027	9.89007	0.11554
9.99231	0.07625	9.89532	0.112
9.9972	0.07818	9.90057	0.11811
10.0021	0.06998	9.90582	0.112
10.007	0.07738	9.91107	0.10862
10.0119	0.08156	9.91632	0.11747
10.0168	0.074	9.92157	0.11747
10.0217	0.07963	9.92682	0.11779
10.0266	0.07641	9.93207	0.11055
10.0315	0.07223	9.93732	0.10636
10.0364	0.0711	9.94257	0.11779
10.0412	0.0703	9.94782	0.11827
10.0461	0.07062	9.95307	0.11618
10.051	0.07335	9.95832	0.11184
10.0559	0.06161	9.96357	0.11747
10.0608	0.05952	9.96882	0.11538
10.0657	0.06097	9.97407	0.11184
10.0706	0.05839	9.97932	0.10636
10.0755	0.06161	9.98457	0.10395
10.0804	0.05888	9.98982	0.10476
10.0853	0.05775	9.99507	0.10218
10.0902	0.05244	10.0003	0.098
10.0951	0.05099	10.0056	0.1017
10.1	0.05839	10.0108	0.10138
10.1049	0.04327	10.0161	0.10427
10.1098	0.05453	10.0213	0.0943
10.1147	0.04649	10.0266	0.0988
10.1196	0.04086	10.0318	0.09703
10.1244	0.0481	10.0371	0.08866
10.1294	0.04778	10.0423	0.09156
10.1342	0.04327	10.0476	0.09011
10.1391	0.04633	10.0528	0.08722
10.144	0.0452	10.0581	0.08738
10.1489	0.0452	10.0633	0.08174
10.1538	0.03796	10.0686	0.08014
10.1587	0.04617	10.0738	0.08223
10.1636	0.04569	10.0791	0.07724
10.1685	0.03555	10.0843	0.08078
10.1734	0.03539	10.0896	0.07692
10.1783	0.03732	10.0948	0.07692
10.1832	0.03555	10.1001	0.07547
10.1881	0.037	10.1053	0.07837
10.193	0.03443	10.1106	0.06919
10.1979	0.03893	10.1158	0.0745
10.2028	0.03443	10.1211	0.07402
10.2077	0.03024	10.1263	0.07177
10.2126	0.02751	10.1316	0.06179
10.2174	0.03105	10.1368	0.06066
10.2223	0.03233	10.1421	0.05825
10.2272	0.03121	10.1473	0.05793
10.2321	0.0304	10.1526	0.05358
10.237	0.03233	10.1578	0.05278
10.2419	0.02799	10.1631	0.0568
10.2468	0.02719	10.1683	0.05584
10.2517	0.02622	10.1736	0.04811
10.2566	0.02815	10.1788	0.05037
10.2615	0.02847	10.1841	0.04312
10.2664	0.02477	10.1893	0.03991
10.2713	0.02284	10.1946	0.04393
10.2762	0.02429	10.1998	0.04312
10.2811	0.02059	10.2051	0.03926
10.286	0.0214	10.2103	0.03267
10.2909	0.01995	10.2156	0.03717
10.2957	0.02574	10.2208	0.03653
10.3006	0.02188	10.2261	0.02913
10.3055	0.02236	10.2313	0.02462
10.3104	0.02011	10.2366	0.02816
10.3153	0.02461	10.2418	0.02591
10.3202	0.02011	10.2471	0.02414
10.3251	0.01963	10.2523	0.02253
10.33	0.01898	10.2576	0.02221
10.3349	0.01609	10.2628	0.02382
10.3398	0.01914	10.2681	0.02044
10.3447	0.01866	10.2733	0.01722
10.3496	0.02091	10.2786	0.01851
10.3545	0.01689	10.2838	0.02124
10.3594	0.01609	10.2891	0.0177
10.3643	0.0185	10.2943	0.01834
10.3692	0.02011	10.2996	0.01738
10.3741	0.01641	10.3048	0.01818
10.379	0.01544	10.3101	0.01722
10.3839	0.01528	10.3153	0.01416
10.3887	0.01416	10.3206	0.01303
10.3936	0.01576	10.3258	0.01223
10.3985	0.01625	10.3311	0.01094
10.4034	0.01625	10.3363	0.01126
10.4083	0.01512	10.3416	0.01271
10.4132	0.01593	10.3468	0.01255
10.4181	0.01512	10.3521	0.00821
10.423	0.0156	10.3573	0.00708
10.4279	0.01673	10.3626	0.00611
10.4328	0.01689	10.3678	0.00531
10.4377	0.01657	10.3731	0.00853
10.4426	0.01721	10.3783	0.00869
10.4475	0.01721	10.3836	0.00885
10.4524	0.01576	10.3888	0.00547
10.4573	0.01496	10.3941	0.00563
10.4622	0.02091	10.3993	0.00531
10.4671	0.01609	10.4046	0.00579
10.4719	0.01496	10.4098	0.00467
10.4768	0.01432	10.4151	0.00418
10.4817	0.01609	10.4203	0.00531
10.4866	0.01416	10.4256	0.00354
10.4915	0.01818	10.4308	0.00386
10.4964	0.01512	10.4361	0.0037
10.5013	0.01383	10.4413	0.00274
10.5062	0.01625	10.4466	0.0029
10.5111	0.01432	10.4518	0.00338
10.516	0.014	10.4571	0.00515
10.5209	0.01753	10.4623	0.00257
10.5258	0.01287	10.4676	0.00418
10.5307	0.01786	10.4728	0.00402
10.5356	0.01914	10.4781	0.0037
10.5405	0.02059	10.4833	0.00241
10.5454	0.0193	10.4886	0.0029
10.5503	0.01625	10.4938	0.00241
10.5551	0.02091	10.4991	0.00225
10.56	0.01834	10.5043	0.00209
10.5649	0.01834	10.5096	0.00145
10.5698	0.01335	10.5148	0.000965484
10.5747	0.01367	10.5201	0.00177
10.5796	0.01303	10.5253	0.00193
10.5845	0.01239	10.5306	0.000643656
10.5894	0.01528	10.5358	0.00113
10.5943	0.01641	10.5411	0.000643656
10.5992	0.01367	10.5463	0.00161
10.6041	0.01383	10.5516	0.000482742
10.609	0.01464	10.5568	0.00145
10.6139	0.01078	10.5621	0.00209
10.6188	0.01223	10.5673	0.00177
10.6237	0.01432	10.5726	0.00193
10.6286	0.0148	10.5778	0.00145
10.6335	0.01464	10.5831	0.00209
10.6384	0.01464	10.5883	0.00225
10.6433	0.01544	10.5936	0.0029
10.6481	0.01303	10.5988	0.0029
10.653	0.01448	10.6041	0.00161
10.6579	0.0148	10.6093	0.00193
10.6628	0.01223	10.6146	0.00257
10.6677	0.01593	10.6198	0.00177
10.6726	0.01303	10.6251	0.00113
10.6775	0.01319	10.6303	0.00209
10.6824	0.0156	10.6356	0.00113
10.6873	0.0156	10.6408	0.00241
10.6922	0.01512	10.6461	0.00306
10.6971	0.01576	10.6513	0.00257
10.702	0.01271	10.6566	0.0029
10.7069	0.01946	10.6618	0.0029
10.7118	0.01593	10.6671	0.00209
10.7167	0.01464	10.6723	0.0037
10.7216	0.01625	10.6776	0.0029
10.7264	0.01721	10.6828	0.00354
10.7313	0.01753	10.6881	0.00531
10.7362	0.01737	10.6933	0.00483
10.7411	0.01496	10.6986	0.00467
10.746	0.01705	10.7038	0.00611
10.7509	0.01753	10.7091	0.00483
10.7558	0.01818	10.7143	0.00451
10.7607	0.01705	10.7196	0.00595
10.7656	0.01721	10.7248	0.00483
10.7705	0.02043	10.7301	0.00434
10.7754	0.01721	10.7353	0.0029
10.7803	0.01834	10.7406	0.00595
10.7852	0.01963	10.7458	0.00611
10.7901	0.01802	10.7511	0.00692
10.795	0.01995	10.7563	0.00901
10.7999	0.01979	10.7616	0.0074
10.8048	0.02316	10.7668	0.00821
10.8096	0.02027	10.7721	0.0074
10.8146	0.02156	10.7773	0.00869
10.8194	0.023	10.7826	0.00965
10.8243	0.0222	10.7878	0.00901
10.8292	0.02349	10.7931	0.00933
10.8341	0.02316	10.7983	0.01014
10.839	0.02493	10.8036	0.00837
10.8439	0.02445	10.8088	0.01014
10.8488	0.02204	10.8141	0.01497
10.8537	0.0259	10.8193	0.01142
10.8586	0.02284	10.8246	0.01126
10.8635	0.0222	10.8298	0.01239
10.8684	0.0214	10.8351	0.01239
10.8733	0.02236	10.8403	0.00917
10.8782	0.02236	10.8456	0.01159
10.8831	0.02654	10.8508	0.01126
10.888	0.02365	10.8561	0.01336
10.8929	0.02268	10.8613	0.01577
10.8978	0.01995	10.8666	0.01593
10.9026	0.02381	10.8718	0.01561
10.9075	0.02333	10.8771	0.01545
10.9124	0.02509	10.8823	0.01368
10.9173	0.02767	10.8876	0.0148
10.9222	0.02493	10.8928	0.01368
10.9271	0.02333	10.8981	0.014
10.932	0.02461	10.9033	0.01561
10.9369	0.02172	10.9086	0.01287
10.9418	0.023	10.9138	0.01657
10.9467	0.02349	10.9191	0.01722
10.9516	0.02542	10.9243	0.01851
10.9565	0.02896	10.9296	0.02108
10.9614	0.02477	10.9348	0.01915
10.9663	0.02542	10.9401	0.02172
10.9712	0.02107	10.9453	0.02317
10.9761	0.02429	10.9506	0.02108
10.9809	0.02542	10.9558	0.02317
10.9858	0.02735	10.9611	0.02317
10.9907	0.02477	10.9663	0.02237
10.9956	0.02429	10.9716	0.02671
11.0005	0.0259	10.9768	0.03122
11.0054	0.02719	10.9821	0.03347
11.0103	0.023	10.9873	0.03299
11.0152	0.02333	10.9926	0.02784
11.0201	0.02156	10.9978	0.02462
11.025	0.02381	11.0031	0.02591
11.0299	0.02172	11.0083	0.0317
11.0348	0.02107	11.0136	0.0317
11.0397	0.02574	11.0188	0.0309
11.0446	0.02091	11.0241	0.03492
11.0495	0.02156	11.0293	0.03556
11.0544	0.01898	11.0346	0.03814
11.0593	0.02413	11.0398	0.04393
11.0642	0.0193	11.0451	0.0449
11.0691	0.0193	11.0503	0.04232
11.0739	0.0222	11.0556	0.0457
11.0788	0.02252	11.0608	0.05133
11.0837	0.02574	11.0661	0.04924
11.0886	0.02268	11.0713	0.05053
11.0935	0.02992	11.0766	0.0523
11.0984	0.03298	11.0818	0.05198
11.1033	0.02863	11.0871	0.04956
11.1082	0.0304	11.0923	0.05004
11.1131	0.0296	11.0976	0.05342
11.118	0.03153	11.1028	0.0531
11.1229	0.03636	11.1081	0.05648
11.1278	0.03523	11.1133	0.05358
11.1327	0.03169	11.1186	0.05938
11.1376	0.03523	11.1238	0.05745
11.1425	0.03732	11.1291	0.05342
11.1474	0.03298	11.1343	0.05712
11.1523	0.03555	11.1396	0.05761
11.1571	0.03684	11.1448	0.05954
11.162	0.02847	11.1501	0.05857
11.1669	0.03073	11.1553	0.0634
11.1718	0.03169	11.1606	0.06276
11.1767	0.0341	11.1658	0.05552
11.1816	0.03346	11.1711	0.06388
11.1865	0.03266	11.1763	0.06453
11.1914	0.02686	11.1816	0.06211
11.1963	0.03217	11.1868	0.05841
11.2012	0.03346	11.1921	0.0634
11.2061	0.03523	11.1973	0.06324
11.211	0.03748	11.2026	0.05809
11.2159	0.03539	11.2078	0.05358
11.2208	0.0304	11.2131	0.05278
11.2257	0.037	11.2183	0.05584
11.2306	0.03362	11.2236	0.05729
11.2355	0.03105	11.2288	0.05439
11.2403	0.03684	11.2341	0.0523
11.2452	0.03716	11.2393	0.05004
11.2501	0.03587	11.2446	0.0465
11.255	0.03523	11.2498	0.04425
11.2599	0.0341	11.2551	0.04634
11.2648	0.03314	11.2603	0.04425
11.2697	0.03073	11.2656	0.04699
11.2746	0.03105	11.2708	0.03926
11.2795	0.0304	11.2761	0.04055
11.2844	0.02863	11.2813	0.04135
11.2893	0.02912	11.2866	0.03653
11.2942	0.0296	11.2918	0.0325
11.2991	0.02863	11.2971	0.03588
11.304	0.02815	11.3023	0.03106
11.3089	0.02477	11.3076	0.02285
11.3138	0.02509	11.3128	0.02607
11.3187	0.02767	11.3181	0.02848
[truncated: 1 more rows]

## Sheet: table s3
id	1st	2nd	3rd	Average	Error
1	0.593	0.529	0.565	0.562333	0.0320832
2	0.774	0.797	0.859	0.81	0.0439659
3	1.621	1.832	1.801	1.75133	0.113931
4	0.542	0.569	0.422	0.511	0.0782496
5	0.654	0.779	0.784	0.739	0.0736546
6	1.274	1.558	1.308	1.38	0.155087
7	1.002	1.251	1.012	1.08833	0.140962
8	0.786	0.859	0.865	0.836667	0.0439811
9	1.35	1.323	1.396	1.35633	0.0369098
10	0.439	0.568	0.394	0.467	0.0903161
11	1.525	1.205	1.025	1.25167	0.253246
12	0.139	0.31	0.174	0.207667	0.0903346
13	0.455	0.502	0.531	0.496	0.0383536
14	1.086	1.227	1.127	1.14667	0.0725282
15	0.473	0.3618	0.396	0.410267	0.0569562
16	1.249	1.602	1.149	1.33333	0.237984
17	1.203	1.624	1.196	1.341	0.24511
18	1.031	0.732	0.877	0.88	0.149523
19	0.661	0.94	0.94	0.847	0.161081
20	1.188	1.215	1.244	1.21567	0.028006
21	0.498	0.723	0.646	0.622333	0.114352
22	1.096	1.137	1.456	1.22967	0.19708
23	0.685	0.701	0.615	0.667	0.0457384

## Sheet: table s4
id	1st	2nd	3rd	Average	Error
1	0.58219	0.7428	0.5879	0.63763	0.0911246
2	0.51296	0.68776	0.78829	0.663003	0.139325
3	1.05431	0.96258	0.83703	0.951307	0.109078
4	0.81969	0.89827	0.74522	0.82106	0.0765342
5	0.5552	0.69044	0.72893	0.65819	0.0912446
6	1.01091	1.1651	1.28546	1.15382	0.137622

## Sheet: table s5
id	1st	2nd	3rd	Average	Error
1	0.04939	0.11963	0.1978	0.12	0.07
2	0.37867	0.32617	0.36806	0.36	0.03
3	0.863306	0.87706	1.03873	0.93	0.1
4	1.10016	1.24645	1.14366	1.16	0.08
5	0.91633	0.92838	0.77642	0.87	0.08
6	1.45754	1.54796	1.24995	1.42	0.15

## Sheet: table s6
id	1st	2nd	3rd	Average	Error
1	0.98224	0.84823	0.95026	0.92691	0.0699899
2	1.4868	1.34492	1.35347	1.39506	0.0795612
3	1.35211	1.15931	1.21451	1.24198	0.0992914
4	1.39787	1.35464	1.29694	1.34982	0.0506376
5	1.06508	1.15359	0.91371	1.04413	0.121305
6	0.8731	0.81505	0.7598	0.815983	0.0566558
7	0.53538	0.57277	0.42745	0.511867	0.0754595
8	1.66424	1.51338	1.86066	1.67943	0.174137

## Sheet: table s7
id	1st	2nd	3rd	Average	Error
1	0.52952	0.53158	0.50087	0.520657	0.0171667
2	1.35716	1.20623	1.41281	1.3254	0.106889
3	0.48125	0.42761	0.59075	0.49987	0.0831486
4	1.25474	1.29533	1.26334	1.27114	0.0213887

[truncated: 1 more sheets: table s8]
